# Supplementary material for: Cellograph: a semi-supervised approach to analyzing multi-condition single-cell RNA-sequencing data using graph neural networks
Source: BMC Bioinformatics. 2024 Jan 15;25:25. doi: 10.1186/s12859-024-05641-9 (PMC10788980; doi:10.1186/s12859-024-05641-9)
Supplement: Supplementary file 2 — Additional file 2. The additional file (S1.xlsx) provides tables examining the hyperparameter sensitivity used to evaluate Cellograph's robustness on the organoid dataset described in the main text. [file 12859_2024_5641_MOESM2_ESM.xlsx]

## Sheet: Accuracy PCs=10
Accuracy of Cellograph across different hyperparameters for the organoid dataset from Mead et al.										Legend
	k = 10	k = 15	k = 30	k = 60	k = 120					h	number of latent dimensions used to encode the scRNA-seq data
h = 8	0.86	0.43	0.88	0.86	0.43					k	number of neighbors used in kNN graph construction
h = 16	0.82	0.87	0.75	0.86	0.57					PCs	number of principal components used in kNN graph construction
h = 32	0.85	0.9	0.87	0.87	0.89
h = 64	0.84	0.82	0.87	0.88	0.83
h = 128	0.88	0.87	0.77	0.85	0.89

## Sheet: Accuracy PCs=20
Accuracy of Cellograph across different hyperparameters for the organoid dataset from Mead et al.										Legend
	k = 10	k = 15	k = 30	k = 60	k = 120					h	number of latent dimensions used to encode the scRNA-seq data
h = 8	0.88	0.9	0.9	0.84	0.86					k	number of neighbors used in kNN graph construction
h = 16	0.9	0.91	0.89	0.87	0.87					PCs	number of principal components used in kNN graph construction
h = 32	0.87	0.89	0.87	0.86	0.86
h = 64	0.83	0.89	0.82	0.8	0.85
h = 128	0.84	0.87	0.88	0.86	0.89

## Sheet: Accuracy PCs=30
Accuracy of Cellograph across different hyperparameters for the organoid dataset from Mead et al.										Legend
	k = 10	k = 15	k = 30	k = 60	k = 120					h	number of latent dimensions used to encode the scRNA-seq data
h = 8	0.88	0.43	0.85	0.91	0.38					k	number of neighbors used in kNN graph construction
h = 16	0.88	0.9	0.89	0.63	0.87					PCs	number of principal components used in kNN graph construction
h = 32	0.88	0.86	0.9	0.88	0.91
h = 64	0.87	0.88	0.88	0.88	0.6
h = 128	0.84	0.9	0.85	0.84	0.88

## Sheet: Accuracy PCs=40
Accuracy of Cellograph across different hyperparameters for the organoid dataset from Mead et al.										Legend
	k = 10	k = 15	k = 30	k = 60	k = 120					h	number of latent dimensions used to encode the scRNA-seq data
h = 8	0.86	0.7	0.88	0.87	0.63					k	number of neighbors used in kNN graph construction
h = 16	0.85	0.83	0.87	0.85	0.87					PCs	number of principal components used in kNN graph construction
h = 32	0.89	0.9	0.9	0.88	0.87
h = 64	0.9	0.89	0.9	0.9	0.83
h = 128	0.89	0.88	0.82	0.86	0.88

## Sheet: Accuracy PCs=50
Accuracy of Cellograph across different hyperparameters for the organoid dataset from Mead et al.										Legend
	k = 10	k = 15	k = 30	k = 60	k = 120					h	number of latent dimensions used to encode the scRNA-seq data
h = 8	0.7	0.7	0.9	0.98	0.63					k	number of neighbors used in kNN graph construction
h = 16	0.86	0.84	0.88	0.83	0.87					PCs	number of principal components used in kNN graph construction
h = 32	0.9	0.9	0.9	0.88	0.87
h = 64	0.92	0.91	0.9	0.88	0.86
h = 128	0.9	0.88	0.83	0.87	0.87
