# Supplementary material for: Cellograph: a semi-supervised approach to analyzing multi-condition single-cell RNA-sequencing data using graph neural networks
Source: BMC Bioinformatics. 2024 Jan 15;25:25. doi: 10.1186/s12859-024-05641-9 (PMC10788980; doi:10.1186/s12859-024-05641-9)
Supplement: Supplementary file 3 — Additional file 3. The additional file (S2.xlsx) provides tables examining the hyperparameter sensitivity used to evaluate Cellograph's robustness on the drug holiday dataset described in the main text. [file 12859_2024_5641_MOESM3_ESM.xlsx]

## Sheet: Accuracy PC=10
Accuracy of Cellograph across different hyperparameters for the Erlotinib dataset from Aissa et al.										Legend
	k = 10	k = 15	k = 30	k = 60	k = 120					h	number of latent dimensions used to encode the scRNA-seq data
h = 8	0.91	0.9	0.95	0.7	0.8					k	number of neighbors used in kNN graph construction
h = 16	0.89	0.93	0.92	0.83	0.93					PCs	number of principal components used in kNN graph construction
h = 32	0.92	0.91	0.93	0.92	0.9
h = 64	0.92	0.9	0.93	0.93	0.91
h = 128	0.9	0.92	0.92	0.86	0.87

## Sheet: Accuracy PC=20
Accuracy of Cellograph across different hyperparameters for the Erlotinib dataset from Aissa et al.										Legend
	k = 10	k = 15	k = 30	k = 60	k = 120					h	number of latent dimensions used to encode the scRNA-seq data
h = 8	0.9	0.92	0.91	0.92	0.93					k	number of neighbors used in kNN graph construction
h = 16	0.95	0.9	0.9	0.92	0.95					PCs	number of principal components used in kNN graph construction
h = 32	0.91	0.92	0.91	0.92	0.9
h = 64	0.92	0.89	0.9	0.9	0.93
h = 128	0.91	0.92	0.93	0.87	0.9

## Sheet: Accuracy PC=30
Accuracy of Cellograph across different hyperparameters for the Erlotinib dataset from Aissa et al.										Legend
	k = 10	k = 15	k = 30	k = 60	k = 120					h	number of latent dimensions used to encode the scRNA-seq data
h = 8	0.91	0.92	0.82	0.9	0.14					k	number of neighbors used in kNN graph construction
h = 16	0.9	0.91	0.91	0.94	0.93					PCs	number of principal components used in kNN graph construction
h = 32	0.93	0.91	0.93	0.87	0.87
h = 64	0.92	0.91	0.92	0.9	0.9
h = 128	0.92	0.93	0.91	0.92	0.9

## Sheet: Accuracy PC=40
Accuracy of Cellograph across different hyperparameters for the Erlotinib dataset from Aissa et al.										Legend
	k = 10	k = 15	k = 30	k = 60	k = 120					h	number of latent dimensions used to encode the scRNA-seq data
h = 8	0.92	0.9	0.91	0.53	0.87					k	number of neighbors used in kNN graph construction
h = 16	0.9	0.92	0.9	0.9	0.92					PCs	number of principal components used in kNN graph construction
h = 32	0.9	0.94	0.92	0.92	0.9
h = 64	0.91	0.9	0.91	0.9	0.92
h = 128	0.9	0.92	0.92	0.91	0.92

## Sheet: Accuracy PC=50
Accuracy of Cellograph across different hyperparameters for the Erlotinib dataset from Aissa et al.										Legend
	k = 10	k = 15	k = 30	k = 60	k = 120					h	number of latent dimensions used to encode the scRNA-seq data
h = 8	0.12	0.01	0.9	0.25	0.27					k	number of neighbors used in kNN graph construction
h = 16	0.91	0.91	0.92	0.91	0.92					PCs	number of principal components used in kNN graph construction
h = 32	0.91	0.91	0.92	0.92	0.92
h = 64	0.93	0.92	0.93	0.92	0.9
h = 128	0.91	0.93	0.88	0.91	0.92
