# Supplementary material for: Cellograph: a semi-supervised approach to analyzing multi-condition single-cell RNA-sequencing data using graph neural networks
Source: BMC Bioinformatics. 2024 Jan 15;25:25. doi: 10.1186/s12859-024-05641-9 (PMC10788980; doi:10.1186/s12859-024-05641-9)
Supplement: Supplementary file 4 — Additional file 4. The additional file (S3.xlsx) provides tables examining the hyperparameter sensitivity used to evaluate Cellograph's robustness on the organoid dataset described in the main text. [file 12859_2024_5641_MOESM4_ESM.xlsx]

## Sheet: Accuracy PC=10
Accuracy of Cellograph across different hyperparamters for the myogenesis dataset from Yagi et al										Legend
	k = 10	k = 15	k = 30	k = 60	k = 120					h	number of latent dimensions used to encode the scRNA-seq data
h = 8	0.82	0.9	0.9	0.88	0.87					k	number of neighbors used in kNN graph construction
h = 16	0.89	0.9	0.9	0.9	0.9					PCs	number of principal components used in kNN graph construction
h = 32	0.9	0.87	0.89	0.88	0.9
h = 64	0.9	0.9	0.9	0.89	0.89
h = 128	0.85	0.9	0.9	0.87	0.86

## Sheet: Accuracy PC=20
Accuracy of Cellograph across different hyperparamters for the myogenesis dataset from Yagi et al										Legend
	k = 10	k = 15	k = 30	k = 60	k = 120					h	number of latent dimensions used to encode the scRNA-seq data
h = 8	0.65	0.92	0.93	0.91	0.91					k	number of neighbors used in kNN graph construction
h = 16	0.91	0.92	0.93	0.91	0.88					PCs	number of principal components used in kNN graph construction
h = 32	0.91	0.92	0.89	0.91	0.92
h = 64	0.91	0.93	0.92	0.91	0.9
h = 128	0.9	0.91	0.92	0.9	0.9

## Sheet: Accuracy PC=30
Accuracy of Cellograph across different hyperparamters for the myogenesis dataset from Yagi et al										Legend
	k = 10	k = 15	k = 30	k = 60	k = 120					h	number of latent dimensions used to encode the scRNA-seq data
h = 8	0.92	0.93	0.95	0.91	0.93					k	number of neighbors used in kNN graph construction
h = 16	0.92	0.93	0.93	0.92	0.92					PCs	number of principal components used in kNN graph construction
h = 32	0.92	0.93	0.97	0.91	0.93
h = 64	0.92	0.95	0.92	0.93	0.92
h = 128	0.93	0.93	0.91	0.92	0.91

## Sheet: Accuracy PC=40
Accuracy of Cellograph across different hyperparamters for the myogenesis dataset from Yagi et al										Legend
	k = 10	k = 15	k = 30	k = 60	k = 120					h	number of latent dimensions used to encode the scRNA-seq data
h = 8	0.93	0.14	0.95	0.61	0.91					k	number of neighbors used in kNN graph construction
h = 16	0.92	0.92	0.93	0.92	0.91					PCs	number of principal components used in kNN graph construction
h = 32	0.92	0.91	0.9	0.92	0.91
h = 64	0.93	0.88	0.92	0.87	0.92
h = 128	0.92	0.93	0.91	0.92	0.92

## Sheet: Accuracy PC=50
Accuracy of Cellograph across different hyperparamters for the myogenesis dataset from Yagi et al										Legend
	k = 10	k = 15	k = 30	k = 60	k = 120					h	number of latent dimensions used to encode the scRNA-seq data
h = 8	0.14	0.8	0.59	0.93	0.92					k	number of neighbors used in kNN graph construction
h = 16	0.92	0.93	0.92	0.91	0.9					PCs	number of principal components used in kNN graph construction
h = 32	0.92	0.92	0.89	0.87	0.91
h = 64	0.9	0.92	0.92	0.92	0.9
h = 128	0.92	0.93	0.91	0.92	0.93
